# Supplementary material for: Effect of Farnesol in Trichoderma Physiology and in Fungal–Plant Interaction
Source: J Fungi (Basel). 2022 Nov 30;8(12):1266. doi: 10.3390/jof8121266 (PMC9783820; doi:10.3390/jof8121266)
Supplement: Supplementary file 1 [file jof-08-01266-s001.zip]

Archive with 1 entries (1 files):
- jof-2054358-supplementary.pdf
